# Supplementary material for: Adaptive Laboratory Evolution of Flavin Functionality Identifies Dihydrolipoyl Dehydrogenase as One of the Critical Points for the Activity of 7,8-Didemethyl-Riboflavin as a Surrogate for Riboflavin in Escherichia coli
Source: Molecules. 2024 Dec 13;29(24):5891. doi: 10.3390/molecules29245891 (PMC11677807; doi:10.3390/molecules29245891)
Supplement: Supplementary file 1 [file molecules-29-05891-s001.zip]

Archive with 1 entries (1 files):
- molecules-3306105-supplementary.pdf
